# Supplementary material for: Chronic Kidney Disease Diets for Kidney Failure Prevention: Insights from the IL-11 Paradigm
Source: Nutrients. 2024 Apr 29;16(9):1342. doi: 10.3390/nu16091342 (PMC11085624; doi:10.3390/nu16091342)
Supplement: Supplementary file 1 [file nutrients-16-01342-s001.zip]

Archive with 1 entries (1 files):
- nutrients-2953842-supplementary.pdf
